# Supplementary material for: ClermonTyping: an easy-to-use and accurate in silico method for Escherichia genus strain phylotyping
Source: Microb Genom. 2018 Jun 19;4(7):e000192. doi: 10.1099/mgen.0.000192 (PMC6113867; doi:10.1099/mgen.0.000192)
Supplement: Supplementary File 1 [file mgen-4-192-s001.xlsx]

## Sheet: Table_S1
Table S1. Primer sequences and sizes of PCR products used in ClermonTyping.
Primer ID	Sequence	Target	PCR Product (bp)	Reference
chuAalbertii_F	TTATCGACTCTTCTACTCCC	chuA	136	Smati et al. (2015)
chuAalbertii_R	CACGCATGTTCACATCCTGG
citPfergus_F	AAAAAGGCGCGAATGCCTTG	citP	300	This study
citPfergus_R	CCATAACATTGCTAATGGTG
arpA_F	AACGCTATTCGCCAGCTTGC	arpA	400	Clermont et al. (2013)
arpA_R	TCTCCCCATACCGTACGCTA
chuA_F	ATGGTACCGGACGAACCAAC	chuA	288	Clermont et al. (2013)
chuA_R	TGCCGCCAGTACCAAAGACA
yjaA_F	CAAACGTGAAGTGTCAGGAG	yjaA	211	Clermont et al. (2013)
yjaA_R	AATGCGTTCCTCAACCTGTG
TspE4.C2_F	CACTATTCGTAAGGTCATCC	TspE4.C2	152	Clermont et al. (2013)
TspE4.C2_R	AGTTTATCGCTGCGGGTCGC
Gp.E_F	GATTCCATCTTGTCAAAATATGCC	arpA	301	Lescat et al. (2012)
Gp.E_R	GAAAAGAAAAAGAATTCCCAAGAG
Gp.C_F	AGTTTTATGCCCAGTGCGAG	trpA	219	Lescat et al. (2012)
Gp.C_R	TCTGCGCCGGTCACGCCC
Cl.I_F	CCTCTACTCACCCAAAAGTC	aes	315	Clermont et al. (2011)
Cl.I_R	ATCACGTAACCACAACGCAC
Cl.II_F	CGCCTGTTGTCACTTCCACG	aes	125	Clermont et al. (2011)
Cl.II_R	GTTTATCACGCAGCCACAAG
Cl.III_F	GTGTTGAGATTGTCCGTGGG	chuA	183	Clermont et al. (2011)
Cl.III_R	CAAAAGCACTGGCGCCCAG
Cl.IV_F	CTGGCGAAAGGAACCTGGA	chuA	461	Clermont et al. (2011)
Cl.IV_R	GTTATCTCATCTTGCAGCCAA
Cl.V_F	ACTGTATGGCAGTGGCGCAT	chuA	600	Clermont et al. (2011)
Cl.V_R	GCAAAACTATCGGCAAACAGC
trpA_F	GCTACGAATCTCTGTTTGCC	trpA	784	Gordon et al. (2008)
trpA_R	CGCTTTCATCGGTTGTACA
trpBA_F	CGGCGATAAAGACATCTTCAC	trpA	489	Clermont et al.(2008)
trpBA_R	GCAACGCGGCCTGGCGGAAG

## Sheet: Table_S2
Table S2. Species / phylogroup assignation using different approaches for 334 Escherichia strains.
Strain ID *	Sequence Type †		In vitro species / phylogroup assignation ‡			In silico species / phylogroup assignation §			Mash assignation ||
	Warwick	Pasteur Institute	Quadruplex	Specific PCR	Species / phylogroup	Quadruplex	Specific PCR	Species / phylogroup	Species / phylogroup
042	414	464	(+ + - -)		D	(+ + - -)	Alb.-, Ferg.-, Gp.E-	D	D
536	127	33	(- + + +)		B2	(- + + +)	Alb.-, Ferg.-	B2	B2
789	88	871	(+ - + -)	Gp.C+	C	(+ - + -)	Alb.-, Ferg.-, Gp.C+	C	C
11128	16	480	(+ - - +)		B1	(+ - - +)	Alb.-, Ferg.-	B1	B1
53638	6	NA	(+ - - -)		A	(+ - - -)	Alb.-, Ferg.-	A	A
55989	678	290	(+ - - +)		B1	(+ - - +)	Alb.-, Ferg.-	B1	B1
212009	17	135	(+ - - +)		B1	(+ - - +)	Alb.-, Ferg.-	B1	B1
034-027	219	NA	(+ + + -)	Gp.E+	E	(+ + + -)	Alb.-, Ferg.-, Cl.I-, Gp.E+	E	E
101-1	5655	83	(+ - - -)		A	(+ - - -)	Alb.-, Ferg.-	A	A
26J1	117	48	(- + - -)		F	(- + - -)	Alb.-, Ferg.-	F	F
327_20	657	417	(- + - -)		F	(- + - -)	Alb.-, Ferg.-	F	F
A37	NA	NA	(+ + + -)	Gp.E+	E	(+ + + -)	Alb.-, Ferg.-, Cl.I-, Gp.E+	E	E
APEC O78	23	7	(+ - + -)	Gp.C+	C	(+ - + -)	Alb.-, Ferg.-, Gp.C+	C	C
ATCC35469T	5298	NA	(- - - -)	Ferg.+	Escherichia fergusonii	(- - - -)	Alb.-, Ferg.+	Escherichia fergusonii	Escherichia fergusonii
ATCC8739	3021	NA	(+ - - -)		A	(+ - - -)	Alb.-, Ferg.-	A	A
B090	NA	NA	(- - - +)	Alb.+	Escherichia albertii	(- - - +)	Alb.+	Escherichia albertii	Escherichia albertii
B093	457	829	(- + - -)		F	(- + - -)	Alb.-, Ferg.-	F	F
B1147	5615	674	(- - - -)	Cl.II+	Escherichia clade II	(- - - -)	Alb.-, Ferg.-, Cl.I-, Cl.II+	Escherichia clade II	Escherichia clade II
B156	NA	NA	(- - - -)	Alb.+	Escherichia albertii	(- - - -)	Alb.+	Escherichia albertii	Escherichia albertii
B185	3577	NA	(+ + - -)	Gp.E+	E	(+ + - -)	Alb.-, Ferg.-, Gp.E+	E	E
B1932	117	48	(- + - -)		F	(- + - -)	Alb.-, Ferg.-	F	F
B253	4419	NA	(- - - -)	Ferg.+	Escherichia fergusonii	(- - - -)	Alb.-, Ferg.+	Escherichia fergusonii	Escherichia fergusonii
B271	6120	NA	(- + - -)		F	(- + - -)	Alb.-, Ferg.-	F	F
B367	1883	NA	(+ + - +)		D	(+ + - +)	Alb.-, Ferg.-, Gp.E-	D	D
B49	5358	NA	(- - - -)	Cl.IV+	Escherichia clade IV	(- - - -)	Alb.-, Ferg.-, Cl.I-, Cl.II-, Cl.III-, Cl.IV+	Escherichia clade IV	Escherichia clade IV
B646	6495	NA	(- - - -)	Cl.V+	Escherichia clade V	(- - - -)	Alb.-, Ferg.-, Cl.I-, Cl.II-, Cl.III-, Cl.IV-, Cl.V+	Escherichia clade V	Escherichia clade V
B691	NA	NA	(- - + -)	Ferg.+	Escherichia fergusonii	(- - + -)	Alb.-, Ferg.+	Escherichia fergusonii	Escherichia fergusonii
B6A1	1508	NA	(+ + - -)	Gp.E+	E	(+ + - -)	Alb.-, Ferg.-, Gp.E+	E	E
B7A	94	58	(+ - - +)		B1	(+ - - +)	Alb.-, Ferg.-	B1	B1
B921	2705	532	(+ - - -)		A	(+ - - -)	Alb.-, Ferg.-	A	A
B992	NA	NA	(- - - -)	Alb.+	Escherichia albertii	(- - - -)	Alb.+	Escherichia albertii	Escherichia albertii
CFT073	73	4	(- + + +)		B2	(- + + +)	Alb.-, Ferg.-	B2	B2
DAEC09	2171	872	(- + - -)		F	(- + - -)	Alb.-, Ferg.-	F	F
DAEC14	2141	NA	(- + - -)		F	(- + - -)	Alb.-, Ferg.-	F	F
DAEC162	59	815	(- + - -)		F	(- + - -)	Alb.-, Ferg.-	F	F
DEC5d	335	553	(+ + - -)	Gp.E+	E	(+ + - -)	Alb.-, Ferg.-, Gp.E+	E	E
E1118	2721	668	(- - - -)	Cl.V+	Escherichia clade V	(- - - -)	Alb.-, Ferg.-, Cl.I-, Cl.II-, Cl.III-, Cl.IV-, Cl.V+	Escherichia clade V	Escherichia clade V
E1167	1727	NA	(+ - - +)		B1	(+ - - +)	Alb.-, Ferg.-	B1	B1
E1428	88	74	(+ - + -)	Gp.C+	C	(+ - + -)	Alb.-, Ferg.-, Cl.I-, Gp.C+	C	C
E1492	3720	672	(+ + + -)	Cl.I+	Escherichia clade I	(+ + + -)	Alb.-, Ferg.-, Cl.I+	Escherichia clade I	Escherichia clade I
E22	20	135	(+ - - +)		B1	(+ - - +)	Alb.-, Ferg.-	B1	B1
E2348-69	15	491	(- + + +)		B2	(- + + +)	Alb.-, Ferg.-	B2	B2
E24377A	1132	468	(+ - - +)		B1	(+ - - +)	Alb.-, Ferg.-	B1	B1
E267	1494	NA	(+ - - +)		B1	(+ - - +)	Alb.-, Ferg.-	B1	B1
EC6041	3381	NA	(+ + + -)	Gp.E+	E	(+ + + -)	Alb.-, Ferg.-, Cl.I-, Gp.E+	E	E
EC6230	2569	673	(+ + - -)	Gp.E+	E	(+ + - -)	Alb.-, Ferg.-, Gp.E+	E	E
ECOR01	10	2	(+ - + -)		A	(+ - + -)	Alb.-, Ferg.-, Cl.I-, Gp.C-	A	A
ECOR02	49	2	(+ - + -)		A	(+ - + -)	Alb.-, Ferg.-, Cl.I-, Gp.C-	A	A
ECOR03	10	182	(+ - + -)		A	(+ - + -)	Alb.-, Ferg.-, Cl.I-, Gp.C-	A	A
ECOR04	63	188	(+ - - -)		A	(+ - - -)	Alb.-, Ferg.-	A	A
ECOR05	10	390	(+ - + -)		A	(+ - + -)	Alb.-, Ferg.-, Cl.I-, Gp.C-	A	A
ECOR06	77	NA	(+ - + -)		A	(+ - + -)	Alb.-, Ferg.-	A	A
ECOR08	10	478	(+ - + -)		A	(+ - + -)	Alb.-, Ferg.-, Cl.I-, Gp.C-	A	A
ECOR09	10	873	(+ - + -)		A	(+ - + -)	Alb.-, Ferg.-, Cl.I-, Gp.C-	A	A
ECOR10	43	2	(+ - + -)		A	(+ - + -)	Alb.-, Ferg.-, Cl.I-, Gp.C-	A	A
ECOR11	10	2	(+ - + -)		A	(+ - + -)	Alb.-, Ferg.-, Cl.I-, Gp.C-	A	A
ECOR12	10	645	(+ - + -)		A	(+ - + -)	Alb.-, Ferg.-, Cl.I-, Gp.C-	A	A
ECOR13	44	2	(+ - + -)		A	(+ - + -)	Alb.-, Ferg.-, Cl.I-, Gp.C-	A	A
ECOR14	10	818	(+ - + -)		A	(+ - + -)	Alb.-, Ferg.-, Cl.I-, Gp.C-	A	A
ECOR15	45	167	(+ - - -)		A	(+ - - -)	Alb.-, Ferg.-	A	A
ECOR16	46	168	(+ - - -)		A	(+ - - -)	Alb.-, Ferg.-	A	A
ECOR17	47	169	(+ - - -)		A	(+ - - -)	Alb.-, Ferg.-	A	A
ECOR18	48	132	(+ - + -)		A	(+ - + -)	Alb.-, Ferg.-, Cl.I-, Gp.C-	A	A
ECOR19	48	132	(+ - + -)		A	(+ - + -)	Alb.-, Ferg.-, Cl.I-, Gp.C-	A	A
ECOR20	48	37	(+ - + -)		A	(+ - + -)	Alb.-, Ferg.-, Cl.I-, Gp.C-	A	A
ECOR21	48	37	(+ - + -)		A	(+ - + -)	Alb.-, Ferg.-, Cl.I-, Gp.C-	A	A
ECOR22	50	174	(+ - - -)		A	(+ - - -)	Alb.-, Ferg.-	A	A
ECOR24	52	176	(+ - - -)		A	(+ - - -)	Alb.-, Ferg.-	A	A
ECOR25	10	367	(+ - + -)		A	(+ - + -)	Alb.-, Ferg.-, Cl.I-, Gp.C-	A	A
ECOR26	53	179	(+ - - +)		B1	(+ - - +)	Alb.-, Ferg.-	B1	B1
ECOR27	53	179	(+ - - +)		B1	(+ - - +)	Alb.-, Ferg.-	B1	B1
ECOR28	54	180	(+ - - +)		B1	(+ - - +)	Alb.-, Ferg.-	B1	B1
ECOR29	55	181	(+ - - +)		B1	(+ - - +)	Alb.-, Ferg.-	B1	B1
ECOR30	56	366	(+ - - +)		B1	(+ - - +)	Alb.-, Ferg.-	B1	B1
ECOR31	57	533	(+ + - +)	Gp.E+	E	(+ + - +)	Alb.-, Ferg.-, Gp.E+	E	E
ECOR32	56	366	(+ - - +)		B1	(+ - - +)	Alb.-, Ferg.-	B1	B1
ECOR33	56	366	(+ - - +)		B1	(+ - - +)	Alb.-, Ferg.-	B1	B1
ECOR34	58	186	(+ - - +)		B1	(+ - - +)	Alb.-, Ferg.-	B1	B1
ECOR35	59	34	(- + - -)		F	(- + - -)	Alb.-, Ferg.-	F	F
ECOR36	59	34	(- + - -)		F	(- + - -)	Alb.-, Ferg.-	F	F
ECOR37	61	187	(+ + - -)	Gp.E+	E	(+ + - -)	Alb.-, Ferg.-, Gp.E+	E	E
ECOR38	62	254	(- + - -)		F	(- + - -)	Alb.-, Ferg.-	F	F
ECOR39	62	254	(- + - -)		F	(- + - -)	Alb.-, Ferg.-	F	F
ECOR40	62	254	(- + - -)		F	(- + - -)	Alb.-, Ferg.-	F	F
ECOR41	62	254	(- + - -)		F	(- + - -)	Alb.-, Ferg.-	F	F
ECOR42	64	190	(+ + - +)	Gp.E+	E	(+ + - +)	Alb.-, Ferg.-, Gp.E+	E	E
ECOR44 #	130	192	(+ + - -)	Gp.E+	E	(+ + - -)	Alb.-, Ferg.-, Gp.E+	E	D
ECOR45	67	193	(+ - - +)		B1	(+ - - +)	Alb.-, Ferg.-	B1	B1
ECOR46	68	14	(+ + - -)		D	(+ + - -)	Alb.-, Ferg.-, Gp.E-	D	D
ECOR47	69	255	(+ + - -)		D	(+ + - -)	Alb.-, Ferg.-, Gp.E-	D	D
ECOR48	70	380	(+ + - -)		D	(+ + - -)	Alb.-, Ferg.-, Gp.E-	D	D
ECOR49	405	257	(+ + - +)		D	(+ + - +)	Alb.-, Ferg.-, Gp.E-	D	D
ECOR50	72	195	(+ + - +)		D	(+ + - +)	Alb.-, Ferg.-, Gp.E-	D	D
ECOR51	73	196	(- + + +)		B2	(- + + +)	Alb.-, Ferg.-	B2	B2
ECOR52	73	197	(- + + +)		B2	(- + + +)	Alb.-, Ferg.-	B2	B2
ECOR53	12	36	(- + + -)		B2	(- + + -)	Alb.-, Ferg.-	B2	B2
ECOR54	73	199	(- + + +)		B2	(- + + +)	Alb.-, Ferg.-	B2	B2
ECOR55	74	4	(- + + +)		B2	(- + + +)	Alb.-, Ferg.-	B2	B2
ECOR56	73	52	(- + + +)		B2	(- + + +)	Alb.-, Ferg.-	B2	B2
ECOR57	73	4	(- + + +)		B2	(- + + +)	Alb.-, Ferg.-	B2	B2
ECOR58	75	202	(+ - - +)		B1	(+ - - +)	Alb.-, Ferg.-	B1	B1
ECOR59	12	36	(- + + -)		B2	(- + + -)	Alb.-, Ferg.-	B2	B2
ECOR60	12	36	(- + + -)		B2	(- + + -)	Alb.-, Ferg.-	B2	B2
ECOR61	79	1	(- + + +)		B2	(- + + +)	Alb.-, Ferg.-	B2	B2
ECOR62	79	1	(- + + +)		B2	(- + + +)	Alb.-, Ferg.-	B2	B2
ECOR63	80	205	(- + + +)		B2	(- + + +)	Alb.-, Ferg.-	B2	B2
ECOR64	14	6	(- + + +)		B2	(- + + +)	Alb.-, Ferg.-	B2	B2
ECOR65	681	304	(- + + +)		B2	(- + + +)	Alb.-, Ferg.-	B2	B2
ECOR66	83	207	(- + + +)		B2	(- + + +)	Alb.-, Ferg.-	B2	B2
ECOR67	84	208	(+ - - +)		B1	(+ - - +)	Alb.-, Ferg.-	B1	B1
ECOR68	85	209	(+ - - +)		B1	(+ - - +)	Alb.-, Ferg.-	B1	B1
ECOR69	86	86	(+ - - +)		B1	(+ - - +)	Alb.-, Ferg.-	B1	B1
ECOR70	88	66	(+ - + -)	Gp.C+	C	(+ - + -)	Alb.-, Ferg.-, Cl.I-, Gp.C+	C	C
ECOR71	360	66	(+ - + -)	Gp.C+	C	(+ - + -)	Alb.-, Ferg.-, Cl.I-, Gp.C+	C	C
ECOR72	89	213	(+ - - +)		B1	(+ - - +)	Alb.-, Ferg.-	B1	B1
ED1a	452	149	(- + + +)		B2	(- + + +)	Alb.-, Ferg.-	B2	B2
EDL933	11-like	291	(+ + - -)	Gp.E+	E	(+ + - -)	Alb.-, Ferg.-, Gp.E+	E	E
H001	681	874	(- + + +)		B2	(- + + +)	Alb.-, Ferg.-	B2	B2
H10407	48	132	(+ - + -)		A	(+ - + -)	Alb.-, Ferg.-, Cl.I-, Gp.C-	A	A
H120	1125	302	(+ - - +)		B1	(+ - - +)	Alb.-, Ferg.-	B1	B1
H173	2731	66-like	(+ - + -)	Gp.C+	C	(+ - + -)	Alb.-, Ferg.-, Cl.I-, Gp.C+	C	C
H176	144	55	(- + + +)		B2	(- + + +)	Alb.-, Ferg.-	B2	B2
H218	88	74	(+ - + -)	Gp.C+	C	(+ - + -)	Alb.-, Ferg.-, Cl.I-, Gp.C+	C	C
H223	141	10	(- + + +)		B2	(- + + +)	Alb.-, Ferg.-	B2	B2
H299	117	48	(- + - -)		F	(- + - -)	Alb.-, Ferg.-	F	F
H378	73	4	(- + + +)		B2	(- + + +)	Alb.-, Ferg.-	B2	B2
H383	10	367	(+ - + -)		A	(+ - + -)	Alb.-, Ferg.-, Cl.I-, Gp.C-	A	A
H442	747	675	(+ - + -)	Cl.I+	Escherichia clade I	(+ - + -)	Alb.-, Ferg.-, Cl.I+	Escherichia clade I	Escherichia clade I
H454	10	835-like	(+ - + -)		A	(+ - + -)	Alb.-, Ferg.-, Cl.I-, Gp.C-	A	A
H591	155	21	(+ - - +)		B1	(+ - - +)	Alb.-, Ferg.-	B1	B1
H605	4962	671	(- - - -)	Cl.IV+	Escherichia clade IV	(- - - -)	Alb.-, Ferg.-, Cl.I-, Cl.II-, Cl.III-, Cl.IV+	Escherichia clade IV	Escherichia clade IV
H617	10	2	(+ - + -)		A	(+ - + -)	Alb.-, Ferg.-, Cl.I-, Gp.C-	A	A
H736	227	638	(+ - + -)		A	(+ - + -)	Alb.-, Ferg.-, Cl.I-, Gp.C-	A	A
HS	46	667	(+ - - -)		A	(+ - - -)	Alb.-, Ferg.-	A	A
IAI01	1128	294	(+ - - +)		B1	(+ - - +)	Alb.-, Ferg.-	B1	B1
IAI02	154	338	(+ - - +)		B1	(+ - - +)	Alb.-, Ferg.-	B1	B1
IAI03	1434	NA	(+ - - -)		A	(+ - - -)	Alb.-, Ferg.-	A	A
IAI04	10	2	(+ - + -)		A	(+ - + -)	Alb.-, Ferg.-, Cl.I-, Gp.C-	A	A
IAI05	3051	NA	(+ + - -)	Gp.E+	E	(+ + - -)	Alb.-, Ferg.-, Gp.E+	E	E
IAI06	10	16	(+ - + -)		A	(+ - + -)	Alb.-, Ferg.-, Cl.I-, Gp.C-	A	A
IAI07	1137	2	(+ - + -)		A	(+ - + -)	Alb.-, Ferg.-, Cl.I-, Gp.C-	A	A
IAI08	3593	7	(+ - + -)	Gp.C+	C	(+ - + -)	Alb.-, Ferg.-, Cl.I-, Gp.C+	C	C
IAI09	10	818	(+ - + -)		A	(+ - + -)	Alb.-, Ferg.-, Cl.I-, Gp.C-	A	A
IAI10	548	2	(+ - + -)		A	(+ - + -)	Alb.-, Ferg.-, Cl.I-, Gp.C-	A	A
IAI11	10	390	(+ - + -)		A	(+ - + -)	Alb.-, Ferg.-, Cl.I-, Gp.C-	A	A
IAI12	10	466	(+ - + -)		A	(+ - + -)	Alb.-, Ferg.-, Cl.I-, Gp.C-	A	A
IAI13	10	830	(+ - + -)		A	(+ - + -)	Alb.-, Ferg.-, Cl.I-, Gp.C-	A	A
IAI14	10	2	(+ - + -)		A	(+ - + -)	Alb.-, Ferg.-, Cl.I-, Gp.C-	A	A
IAI15	34	638	(+ - - -)		A	(+ - - -)	Alb.-, Ferg.-	A	A
IAI16	1434	NA	(+ - - -)		A	(+ - - -)	Alb.-, Ferg.-	A	A
IAI17 #	34	638	(+ - - -)		A	(+ + - -)	Alb.-, Ferg.-	D	A
IAI18	88	229	(+ - + -)	Gp.C+	C	(+ - + -)	Alb.-, Ferg.-, Cl.I-, Gp.C+	C	C
IAI19	10	779	(+ - + -)		A	(+ - + -)	Alb.-, Ferg.-, Cl.I-, Gp.C-	A	A
IAI20	10	819	(+ - + -)		A	(+ - + -)	Alb.-, Ferg.-, Cl.I-, Gp.C-	A	A
IAI21	210	831	(+ - - +)		B1	(+ - - +)	Alb.-, Ferg.-	B1	B1
IAI22	10	475	(+ - + -)		A	(+ - + -)	Alb.-, Ferg.-, Cl.I-, Gp.C-	A	A
IAI23	1434	817	(+ - - -)		A	(+ - - -)	Alb.-, Ferg.-	A	A
IAI24 #	130	816	(+ + - -)	Gp.E+	E	(+ + - -)	Alb.-, Ferg.-, Gp.E+	E	D
IAI25	10	475	(+ - + -)		A	(+ - + -)	Alb.-, Ferg.-, Cl.I-, Gp.C-	A	A
IAI26	10	2	(+ - + -)		A	(+ - + -)	Alb.-, Ferg.-, Cl.I-, Gp.C-	A	A
IAI27	106	NA	(+ + - -)		D	(+ + - -)	Alb.-, Ferg.-, Gp.E-	D	D
IAI28	10	475	(+ - + -)		A	(+ - + -)	Alb.-, Ferg.-, Cl.I-, Gp.C-	A	A
IAI30	106	3	(+ + - -)		D	(+ + - -)	Alb.-, Ferg.-, Gp.E-	D	D
IAI31	10	2	(+ - + -)		A	(+ - + -)	Alb.-, Ferg.-, Cl.I-, Gp.C-	A	A
IAI32	3042	435	(+ + + -)	Cl.I+	Escherichia clade I	(+ + + -)	Alb.-, Ferg.-, Cl.I+	Escherichia clade I	Escherichia clade I
IAI33	624	NA	(- + - -)		F	(- + - -)	Alb.-, Ferg.-	F	F
IAI34	10	2	(+ - + -)		A	(+ - + -)	Alb.-, Ferg.-, Cl.I-, Gp.C-	A	A
IAI35	59	815	(- + - -)		F	(- + - -)	Alb.-, Ferg.-	F	F
IAI36	62	254	(- + - -)		F	(- + - -)	Alb.-, Ferg.-	F	F
IAI37	10	767	(+ - + -)		A	(+ - + -)	Alb.-, Ferg.-, Cl.I-, Gp.C-	A	A
IAI38	79	1	(- + + +)		B2	(- + + +)	Alb.-, Ferg.-	B2	B2
IAI39	62	254	(- + - -)		F	(- + - -)	Alb.-, Ferg.-	F	F
IAI40	10	NA	(+ - + -)		A	(+ - + -)	Alb.-, Ferg.-, Cl.I-, Gp.C-	A	A
IAI41	2230	7	(+ - + -)	Gp.C+	C	(+ - + -)	Alb.-, Ferg.-, Cl.I-, Gp.C+	C	C
IAI42 #	23	7	(+ - + -)	Gp.C+	C	(- - + -)	Alb.-, Ferg.-, Cl.I-, Cl.II-	Unkown	C
IAI43	88	65	(+ - + -)	Gp.C+	C	(+ - + -)	Alb.-, Ferg.-, Cl.I-, Gp.C+	C	C
IAI44	10	478	(+ - + -)		A	(+ - + -)	Alb.-, Ferg.-, Cl.I-, Gp.C-	A	A
IAI45	3042	435	(+ + + -)	Cl.I+	Escherichia clade I	(+ + + -)	Alb.-, Ferg.-, Cl.I+	Escherichia clade I	Escherichia clade I
IAI46	95	1	(- + + +)		B2	(- + + +)	Alb.-, Ferg.-	B2	B2
IAI47	1861	821	(- + + +)		B2	(- + + +)	Alb.-, Ferg.-	B2	B2
IAI48	452	149	(- + + +)		B2	(- + + +)	Alb.-, Ferg.-	B2	B2
IAI49	706	217	(- + - +)		B2	(- + - +)	Alb.-, Ferg.-	B2	B2
IAI50	1265	312	(+ + - -)	Gp.E+	E	(+ + - -)	Alb.-, Ferg.-, Gp.E+	E	E
IAI51	141	10	(- + + +)		B2	(- + + +)	Alb.-, Ferg.-	B2	B2
IAI52	141	10	(- + + +)		B2	(- + + +)	Alb.-, Ferg.-	B2	B2
IAI53	363	61	(- + - +)		B2	(- + - +)	Alb.-, Ferg.-	B2	B2
IAI54	73	4	(- + + +)		B2	(- + + +)	Alb.-, Ferg.-	B2	B2
IAI55	372	455	(- + + +)		B2	(- + + +)	Alb.-, Ferg.-	B2	B2
IAI56	95	694	(- + + +)		B2	(- + + +)	Alb.-, Ferg.-	B2	B2
IAI57	127	22	(- + + +)		B2	(- + + +)	Alb.-, Ferg.-	B2	B2
IAI58	59	34	(- + - -)		F	(- + - -)	Alb.-, Ferg.-	F	F
IAI59	79	1	(- + + +)		B2	(- + + +)	Alb.-, Ferg.-	B2	B2
IAI60	95	1	(- + + +)		B2	(- + + +)	Alb.-, Ferg.-	B2	B2
IAI61	95	1	(- + + +)		B2	(- + + +)	Alb.-, Ferg.-	B2	B2
IAI62	127	33	(- + + +)		B2	(- + + +)	Alb.-, Ferg.-	B2	B2
IAI63	127	33	(- + + +)		B2	(- + + +)	Alb.-, Ferg.-	B2	B2
IAI65	95	1	(- + + +)		B2	(- + + +)	Alb.-, Ferg.-	B2	B2
IAI66	95	1	(- + + +)		B2	(- + + +)	Alb.-, Ferg.-	B2	B2
IAI67	14	6	(- + + +)		B2	(- + + +)	Alb.-, Ferg.-	B2	B2
IAI68	73	4	(- + + +)		B2	(- + + +)	Alb.-, Ferg.-	B2	B2
IAI69	95	1	(- + + +)		B2	(- + + +)	Alb.-, Ferg.-	B2	B2
IAI70	372	490	(- + + +)		B2	(- + + +)	Alb.-, Ferg.-	B2	B2
IAI71	12	35	(- + + -)		B2	(- + + -)	Alb.-, Ferg.-	B2	B2
IAI72	73	4	(- + + +)		B2	(- + + +)	Alb.-, Ferg.-	B2	B2
IAI73	127	218	(- + + +)		B2	(- + + +)	Alb.-, Ferg.-	B2	B2
IAI74	141	10	(- + + +)		B2	(- + + +)	Alb.-, Ferg.-	B2	B2
IAI75	127	33	(- + + +)		B2	(- + + +)	Alb.-, Ferg.-	B2	B2
IAI76	127	33	(- + + +)		B2	(- + + +)	Alb.-, Ferg.-	B2	B2
IAI77	12	36	(- + + -)		B2	(- + + -)	Alb.-, Ferg.-	B2	B2
IAI78	14	6	(- + + +)		B2	(- + + +)	Alb.-, Ferg.-	B2	B2
IAI79	14	6	(- + + +)		B2	(- + + +)	Alb.-, Ferg.-	B2	B2
IAI80	14	6	(- + + +)		B2	(- + + +)	Alb.-, Ferg.-	B2	B2
IAI81	14	6	(- + + +)		B2	(- + + +)	Alb.-, Ferg.-	B2	B2
IAI82	127	33	(- + + +)		B2	(- + + +)	Alb.-, Ferg.-	B2	B2
JJ1886	131	43	(- + + +)		B2	(- + + +)	Alb.-, Ferg.-	B2	B2
K-12	10	262	(+ - + -)		A	(+ - + -)	Alb.-, Ferg.-, Cl.I-, Gp.C-	A	A
LB226692	678	290	(+ - - +)		B1	(+ - - +)	Alb.-, Ferg.-	B1	B1
LF82	135	64	(- + + +)		B2	(- + + +)	Alb.-, Ferg.-	B2	B2
M056	38	8	(+ + - +)		D	(+ + - +)	Alb.-, Ferg.-, Gp.E-	D	D
M114	6506	NA	(+ + - -)		D	(+ + - -)	Alb.-, Ferg.-, Gp.E-	D	D
M605	1876	745	(- + + +)		B2	(- + + +)	Alb.-, Ferg.-	B2	B2
M718	57	533	(+ + - +)	Gp.E+	E	(+ + - +)	Alb.-, Ferg.-, Gp.E+	E	E
M863	2715	670	(- - + -)	Cl.I+	Escherichia clade I	(- - + -)	Alb.-, Ferg.-, Cl.I+	Escherichia clade I	Escherichia clade I
NA114	131	43	(- + + +)		B2	(- + + +)	Alb.-, Ferg.-	B2	B2
NILS01	69	3	(+ + - -)		D	(+ + - -)	Alb.-, Ferg.-, Gp.E-	D	D
NILS02	224	730	(+ - - +)		B1	(+ - - +)	Alb.-, Ferg.-	B1	B1
NILS03	216	NA	(+ - - -)		A	(+ - - -)	Alb.-, Ferg.-	A	A
NILS04	7343	398	(+ - - -)		A	(+ - - -)	Alb.-, Ferg.-	A	A
NILS05	543	864	(+ + - -)	Gp.E+	E	(+ + - -)	Alb.-, Ferg.-, Gp.E+	E	E
NILS06	10	2	(+ - + -)		A	(+ - + -)	Alb.-, Ferg.-, Cl.I-, Gp.C-	A	A
NILS07	10	835	(+ - + -)		A	(+ - + -)	Alb.-, Ferg.-, Cl.I-, Gp.C-	A	A
NILS08	10	836	(+ - + -)		A	(+ - + -)	Alb.-, Ferg.-, Cl.I-, Gp.C-	A	A
NILS09	10	2	(+ - + -)		A	(+ - + -)	Alb.-, Ferg.-, Cl.I-, Gp.C-	A	A
NILS10	1137	2	(+ - + -)		A	(+ - + -)	Alb.-, Ferg.-, Cl.I-, Gp.C-	A	A
NILS11	10	16	(+ - + -)		A	(+ - + -)	Alb.-, Ferg.-, Cl.I-, Gp.C-	A	A
NILS12	450	132	(+ - + -)		A	(+ - + -)	Alb.-, Ferg.-, Cl.I-, Gp.C-	A	A
NILS13	1137	837	(+ - + -)		A	(+ - + -)	Alb.-, Ferg.-, Cl.I-, Gp.C-	A	A
NILS14	10	756	(+ - + -)		A	(+ - + -)	Alb.-, Ferg.-, Cl.I-, Gp.C-	A	A
NILS15	88	66	(+ - + -)	Gp.C+	C	(+ - + -)	Alb.-, Ferg.-, Cl.I-, Gp.C+	C	C
NILS16	167	2	(+ - + -)		A	(+ - + -)	Alb.-, Ferg.-, Cl.I-, Gp.C-	A	A
NILS17	2739	132	(+ - + -)		A	(+ - + -)	Alb.-, Ferg.-, Cl.I-, Gp.C-	A	A
NILS18	69	3	(+ + - -)		D	(+ + - -)	Alb.-, Ferg.-, Gp.E-	D	D
NILS19	131	43	(- + + +)		B2	(- + + +)	Alb.-, Ferg.-	B2	B2
NILS20	452	838	(- + + +)		B2	(- + + +)	Alb.-, Ferg.-	B2	B2
NILS21	95	1	(- + + +)		B2	(- + + +)	Alb.-, Ferg.-	B2	B2
NILS22	10	2	(+ - + -)		A	(+ - + -)	Alb.-, Ferg.-, Cl.I-, Gp.C-	A	A
NILS23	973	597	(+ + - -)		D	(+ + - -)	Alb.-, Ferg.-, Gp.E-	D	D
NILS24	58	87	(+ - - +)		B1	(+ - - +)	Alb.-, Ferg.-	B1	B1
NILS25	131	43	(- + + +)		B2	(- + + +)	Alb.-, Ferg.-	B2	B2
NILS26	569	732	(- + - +)		B2	(- + - +)	Alb.-, Ferg.-	B2	B2
NILS27	131	43	(- + + +)		B2	(- + + +)	Alb.-, Ferg.-	B2	B2
NILS28	1193	53	(- + + +)		B2	(- + + +)	Alb.-, Ferg.-	B2	B2
NILS29	127	33	(- + + +)		B2	(- + + +)	Alb.-, Ferg.-	B2	B2
NILS30	3877	2	(+ - + -)		A	(+ - + -)	Alb.-, Ferg.-, Cl.I-, Gp.C-	A	A
NILS31	2562	675	(+ - + -)	Cl.I+	Escherichia clade I	(+ - + -)	Alb.-, Ferg.-, Cl.I+	Escherichia clade I	Escherichia clade I
NILS32	10	2	(+ - + -)		A	(+ - + -)	Alb.-, Ferg.-, Cl.I-, Gp.C-	A	A
NILS33	154	338	(+ - - +)		B1	(+ - - +)	Alb.-, Ferg.-	B1	B1
NILS34	23	7	(+ - + -)	Gp.C+	C	(+ - + -)	Alb.-, Ferg.-, Cl.I-, Gp.C+	C	C
NILS35	4238	390	(+ - + -)		A	(+ - + -)	Alb.-, Ferg.-, Cl.I-, Gp.C-	A	A
NILS36	7339	34	(- + - -)		F	(- + - -)	Alb.-, Ferg.-	F	F
NILS37	1434	817	(+ - - -)		A	(+ - - -)	Alb.-, Ferg.-	A	A
NILS38	501	839	(+ + - -)		D	(+ + - -)	Alb.-, Ferg.-, Gp.E-	D	D
NILS39	69	3	(+ + - -)		D	(+ + - -)	Alb.-, Ferg.-, Gp.E-	D	D
NILS40	23	7	(+ - + -)	Gp.C+	C	(+ - + -)	Alb.-, Ferg.-, Cl.I-, Gp.C+	C	C
NILS41	93	17	(+ - - -)		A	(+ - - -)	Alb.-, Ferg.-	A	A
NILS42	38	8	(+ + - +)		D	(+ + - +)	Alb.-, Ferg.-, Gp.E-	D	D
NILS43	540	716	(+ - - -)		A	(+ - - -)	Alb.-, Ferg.-	A	A
NILS44	131	506	(- + + +)		B2	(- + + +)	Alb.-, Ferg.-	B2	B2
NILS45	3018	NA	(+ + - -)	Gp.E+	E	(+ + - -)	Alb.-, Ferg.-, Gp.E+	E	E
NILS46	69	3	(+ + - -)		D	(+ + - -)	Alb.-, Ferg.-, Gp.E-	D	D
NILS47	88	NA	(+ - + -)	Gp.C+	C	(+ - + -)	Alb.-, Ferg.-, Cl.I-, Gp.C+	C	C
NILS48	23	7	(+ - + -)	Gp.C+	C	(+ - + -)	Alb.-, Ferg.-, Cl.I-, Gp.C+	C	C
NILS49	58	24	(+ - - +)		B1	(+ - - +)	Alb.-, Ferg.-	B1	B1
NILS50	69	3	(+ + - -)		D	(+ + - -)	Alb.-, Ferg.-, Gp.E-	D	D
NILS51	132	NA	(+ + - +)		D	(+ + - +)	Alb.-, Ferg.-, Gp.E-	D	D
NILS52	963	NA	(+ + - +)		D	(+ + - +)	Alb.-, Ferg.-, Gp.E-	D	D
NILS53	131	506	(- + + +)		B2	(- + + +)	Alb.-, Ferg.-	B2	B2
NILS54	6458	10	(- + + +)		B2	(- + + +)	Alb.-, Ferg.-	B2	B2
NILS55	131	43	(- + + +)		B2	(- + + +)	Alb.-, Ferg.-	B2	B2
NILS56	405	44	(+ + - +)		D	(+ + - +)	Alb.-, Ferg.-, Gp.E-	D	D
NILS57	95	1	(- + + +)		B2	(- + + +)	Alb.-, Ferg.-	B2	B2
NILS58	6530	NA	(- + + +)		B2	(- + + +)	Alb.-, Ferg.-	B2	B2
NILS59	73	29	(- + + +)		B2	(- + + +)	Alb.-, Ferg.-	B2	B2
NILS60	117	48	(- + - -)		F	(- + - -)	Alb.-, Ferg.-	F	F
NILS61	7341	NA	(- + + +)		B2	(- + + +)	Alb.-, Ferg.-	B2	B2
NILS62	141	26	(- + + +)		B2	(- + + +)	Alb.-, Ferg.-	B2	B2
NILS63	91	745	(- + + +)		B2	(- + + +)	Alb.-, Ferg.-	B2	B2
NILS64	131	43	(- + + +)		B2	(- + + +)	Alb.-, Ferg.-	B2	B2
NILS65	127	33	(- + + +)		B2	(- + + +)	Alb.-, Ferg.-	B2	B2
NILS66	140	1	(- + + +)		B2	(- + + +)	Alb.-, Ferg.-	B2	B2
NILS67	95	1	(- + + +)		B2	(- + + +)	Alb.-, Ferg.-	B2	B2
NILS68	95	1	(- + + +)		B2	(- + + +)	Alb.-, Ferg.-	B2	B2
NILS69	7340	NA	(- + + +)		B2	(- + + +)	Alb.-, Ferg.-	B2	B2
NILS70	12	36	(- + + -)		B2	(- + + -)	Alb.-, Ferg.-	B2	B2
NILS71	1154	29	(- + + +)		B2	(- + + +)	Alb.-, Ferg.-	B2	B2
NILS72	127	32	(- + + +)		B2	(- + + +)	Alb.-, Ferg.-	B2	B2
NILS73	131	43	(- + + +)		B2	(- + + +)	Alb.-, Ferg.-	B2	B2
NILS74	73	52	(- + + +)		B2	(- + + +)	Alb.-, Ferg.-	B2	B2
NILS75	12	820	(- + + -)		B2	(- + + -)	Alb.-, Ferg.-	B2	B2
NILS76	131	506	(- + + +)		B2	(- + + +)	Alb.-, Ferg.-	B2	B2
NILS77	7344	807	(- + + -)		B2	(- + + -)	Alb.-, Ferg.-	B2	B2
NILS78	95	1	(- + + +)		B2	(- + + +)	Alb.-, Ferg.-	B2	B2
NILS79	127	32	(- + + +)		B2	(- + + +)	Alb.-, Ferg.-	B2	B2
NILS81	372	40	(- + + +)		B2	(- + + +)	Alb.-, Ferg.-	B2	B2
NILS82	95	1	(- + + +)		B2	(- + + +)	Alb.-, Ferg.-	B2	B2
QUC093	648	NA	(- + - -)		F	(- + - -)	Alb.-, Ferg.-	F	F
R529	88	74	(+ - + -)	Gp.C+	C	(+ - + -)	Alb.-, Ferg.-, Cl.I-, Gp.C+	C	C
REL606	93	673	(+ - - -)		A	(+ - - -)	Alb.-, Ferg.-	A	A
ROAR008	5800	93	(- + - -)		F	(- + - -)	Alb.-, Ferg.-	F	F
ROAR024	2716	103	(+ + - -)	Gp.E+	E	(+ + - -)	Alb.-, Ferg.-, Gp.E+	E	E
ROAR030	NA	101	(+ + - +)	Gp.E+	E	(+ + - +)	Alb.-, Ferg.-, Gp.E+	E	E
ROAR059	3774	120	(+ + + -)	Gp.E+	E	(+ + + -)	Alb.-, Ferg.-, Cl.I-, Gp.E+	E	E
ROAR131	350	305	(+ + - +)	Gp.E+	E	(+ + - +)	Alb.-, Ferg.-, Gp.E+	E	E
ROAR344	NA	NA	(- - - -)	Ferg.+	Escherichia fergusonii	(- - - -)	Alb.-, Ferg.+	Escherichia fergusonii	Escherichia fergusonii
ROAR438	5547	622	(- - - -)	Cl.III+	Escherichia clade III	(- - - -)	Alb.-, Ferg.-, Cl.I-, Cl.II-, Cl.III+	Escherichia clade III	Escherichia clade III
S1.109	NA	NA	(- - - -)	Alb.+	Escherichia albertii	(- - - -)	Alb.+	Escherichia albertii	Escherichia albertii
S1.91	NA	NA	(- - - -)	Alb.+	Escherichia albertii	(- - - -)	Alb.+	Escherichia albertii	Escherichia albertii
S88	95	1	(- + + +)		B2	(- + + +)	Alb.-, Ferg.-	B2	B2
SAKAI	11	296	(+ + - -)	Gp.E+	E	(+ + - -)	Alb.-, Ferg.-, Gp.E+	E	E
SE11	156	19	(+ - - +)		B1	(+ - - +)	Alb.-, Ferg.-	B1	B1
SE15	131	506	(- + + +)		B2	(- + + +)	Alb.-, Ferg.-	B2	B2
SMS-3-5	354	39	NA		NA	(- + - -)	Alb.-, Ferg.-	F	F
TA004	3568	619	(- - - -)	Cl.III+	Escherichia clade III	(- - - -)	Alb.-, Ferg.-, Cl.I-, Cl.II-, Cl.III+	Escherichia clade III	Escherichia clade III
TA007	3770	83	(+ - - -)		A	(+ - - -)	Alb.-, Ferg.-	A	A
TA014	104	798	(- + + +)		B2	(- + + +)	Alb.-, Ferg.-	B2	B2
TA054	3590	NA	(+ + - -)	Gp.E+	E	(+ + - -)	Alb.-, Ferg.-, Gp.E+	E	E
TA249	501	839	(+ + - -)		D	(+ + - -)	Alb.-, Ferg.-, Gp.E-	D	D
TA255	NA	NA	(+ + - -)		D	(+ + - -)	Alb.-, Ferg.-, Gp.E-	D	D
TA280	NA	NA	(+ + - +)		D	(+ + - +)	Alb.-, Ferg.-, Gp.E-	D	D
TA435	NA	NA	(- + + +)		B2	(- + + +)	Alb.-, Ferg.-	B2	B2
TA447	3018	NA	(+ + - -)	Gp.E+	E	(+ + - -)	Alb.-, Ferg.-, Gp.E+	E	E
TW07627	383	NA	(- - - +)	Alb.+	Escherichia albertii	(- - - +)	Alb.+	Escherichia albertii	Escherichia albertii
UMN026	597	3	(+ + - -)		D	(+ + - -)	Alb.-, Ferg.-, Gp.E-	D	D
UTI89	95	1	(- + + +)		B2	(- + + +)	Alb.-, Ferg.-	B2	B2
* The strains are presented by alphabetical order.
† The sequence types have been determined using the Tseeman's MLST program (https://github.com/tseemann/mlst). NA: non available.
‡ The quadruplex PCR amplifies four DNA frangments (arpA, chuA, yjaA, TspE4.C2), their presence/absence is indicated by a + and - sign, respectively. The allele specific PCR amplifications are as follow: Alb. for E. albertii; Ferg. For E. fergusonii ; Cl. I, II, III, IV and V for E. clades I to V; Gp.C and Gp.E for E. coli phylogroup C and E, respectively.
§ The species / phylogroup assignation in silico is made as in Fig. 2.
|| The Mash screen program is used for the Escherichia species/phylogroup assignation.
# The four strains giving discordant results are highlighted in yellow.

## Sheet: Table_S3
Table S3. Species assignation of 180 Escherichia fergusonii, E. albertii and E. clades using the ClermonTyper and Mash screen.
Strain ID	In silico species assignation *			Mash assignation †
	Quadruplex	Specific PCR	Species
05-3106	(- - - +)	Alb+	Escherichia albertii	Escherichia albertii
06-3030	(- - - -)	Alb+	Escherichia albertii	Escherichia albertii
06-4124	(- - - -)	Alb+	Escherichia albertii	Escherichia albertii
07-3866	(- - - +)	Alb+	Escherichia albertii	Escherichia albertii
159899	(- - - -)	Alb+	Escherichia albertii	Escherichia albertii
16036524	(- - - -)	Alb+	Escherichia albertii	Escherichia albertii
161904	(- - - -)	Alb+	Escherichia albertii	Escherichia albertii
175546	(- - - -)	Alb+	Escherichia albertii	Escherichia albertii
186581	(- - - -)	Alb+	Escherichia albertii	Escherichia albertii
187471	(- - - -)	Alb+	Escherichia albertii	Escherichia albertii
2010C-3449	(- - - -)	Alb+	Escherichia albertii	Escherichia albertii
2010C-4018	(- - - +)	Alb+	Escherichia albertii	Escherichia albertii
2010C-4750	(- - - -)	Alb+	Escherichia albertii	Escherichia albertii
2011C-3357	(- - - -)	Alb+	Escherichia albertii	Escherichia albertii
2011C-3839C1	(- - - -)	Alb+	Escherichia albertii	Escherichia albertii
2011C-4180	(- - - -)	Alb+	Escherichia albertii	Escherichia albertii
2012C-3998	(- - - -)	Alb+	Escherichia albertii	Escherichia albertii
2012N-4013	(- - - -)	Alb+	Escherichia albertii	Escherichia albertii
2013C-4143	(- - - -)	Alb+	Escherichia albertii	Escherichia albertii
2014C-4356	(- - - +)	Alb+	Escherichia albertii	Escherichia albertii
2014C-4358	(- - - -)	Alb+	Escherichia albertii	Escherichia albertii
2014C-4359	(- - - -)	Alb+	Escherichia albertii	Escherichia albertii
2014C-4361	(- - - -)	Alb+	Escherichia albertii	Escherichia albertii
211128	(- - - -)	Alb+	Escherichia albertii	Escherichia albertii
225083	(- - - -)	Alb+	Escherichia albertii	Escherichia albertii
235021	(- - - -)	Alb+	Escherichia albertii	Escherichia albertii
242400	(- - - +)	Alb+	Escherichia albertii	Escherichia albertii
253881	(- - - -)	Alb+	Escherichia albertii	Escherichia albertii
267803	(- - - -)	Alb+	Escherichia albertii	Escherichia albertii
290626	(- - - -)	Alb+	Escherichia albertii	Escherichia albertii
322491	(- - - -)	Alb+	Escherichia albertii	Escherichia albertii
DRS014940	(- - - -)	Alb+	Escherichia albertii	Escherichia albertii
DRS014943	(- - - -)	Alb+	Escherichia albertii	Escherichia albertii
DRS014944	(- - - -)	Alb+	Escherichia albertii	Escherichia albertii
DRS014945	(- - - -)	Alb+	Escherichia albertii	Escherichia albertii
DRS014947	(- - - -)	Alb+	Escherichia albertii	Escherichia albertii
DRS014948	(- - - -)	Alb+	Escherichia albertii	Escherichia albertii
DRS014949	(- - - -)	Alb+	Escherichia albertii	Escherichia albertii
DRS014950	(- - - -)	Alb+	Escherichia albertii	Escherichia albertii
DRS014951	(- - - -)	Alb+	Escherichia albertii	Escherichia albertii
DRS014952	(- - - -)	Alb+	Escherichia albertii	Escherichia albertii
DRS014953	(- - - -)	Alb+	Escherichia albertii	Escherichia albertii
DRS014954	(- - - -)	Alb+	Escherichia albertii	Escherichia albertii
DRS014956	(- - - -)	Alb+	Escherichia albertii	Escherichia albertii
DRS014957	(- - - -)	Alb+	Escherichia albertii	Escherichia albertii
DRS014958	(- - - -)	Alb+	Escherichia albertii	Escherichia albertii
DRS014959	(- - - -)	Alb+	Escherichia albertii	Escherichia albertii
DRS014960	(- - - -)	Alb+	Escherichia albertii	Escherichia albertii
DRS014961	(- - - -)	Alb+	Escherichia albertii	Escherichia albertii
DRS014964	(- - - -)	Alb+	Escherichia albertii	Escherichia albertii
DRS014967	(- - - -)	Alb+	Escherichia albertii	Escherichia albertii
DRS014968	(- - - -)	Alb+	Escherichia albertii	Escherichia albertii
DRS014969	(- - - -)	Alb+	Escherichia albertii	Escherichia albertii
DRS014973	(- - - -)	Alb+	Escherichia albertii	Escherichia albertii
DRS014974	(- - - -)	Alb+	Escherichia albertii	Escherichia albertii
DRS014975	(- - - -)	Alb+	Escherichia albertii	Escherichia albertii
DRS014976	(- - - -)	Alb+	Escherichia albertii	Escherichia albertii
DRS014977	(- - - -)	Alb+	Escherichia albertii	Escherichia albertii
DRS014978	(- - - -)	Alb+	Escherichia albertii	Escherichia albertii
DRS014979	(- - - -)	Alb+	Escherichia albertii	Escherichia albertii
DRS014980	(- - - -)	Alb+	Escherichia albertii	Escherichia albertii
DRS014981	(- - - -)	Alb+	Escherichia albertii	Escherichia albertii
DRS014982	(- - - +)	Alb+	Escherichia albertii	Escherichia albertii
DRS014983	(- - - +)	Alb+	Escherichia albertii	Escherichia albertii
DRS014984	(- - - +)	Alb+	Escherichia albertii	Escherichia albertii
DRS014985	(- - - -)	Alb+	Escherichia albertii	Escherichia albertii
DRS014988	(- - - -)	Alb+	Escherichia albertii	Escherichia albertii
DRS014991	(- - - +)	Alb+	Escherichia albertii	Escherichia albertii
DRS014994	(- - - -)	Alb+	Escherichia albertii	Escherichia albertii
DRS014996	(- - - -)	Alb+	Escherichia albertii	Escherichia albertii
DRS014997	(- - - +)	Alb+	Escherichia albertii	Escherichia albertii
DRS014998	(- - - +)	Alb+	Escherichia albertii	Escherichia albertii
DRS014999	(- - - +)	Alb+	Escherichia albertii	Escherichia albertii
DRS015000	(- - - -)	Alb+	Escherichia albertii	Escherichia albertii
DRS015001	(- - - -)	Alb+	Escherichia albertii	Escherichia albertii
DRS015002	(- - - -)	Alb+	Escherichia albertii	Escherichia albertii
EA_10457	(- - - +)	Alb+	Escherichia albertii	Escherichia albertii
EA_19982	(- - - +)	Alb+	Escherichia albertii	Escherichia albertii
EA_9194	(- - - +)	Alb+	Escherichia albertii	Escherichia albertii
EC06-170	(- - - -)	Alb+	Escherichia albertii	Escherichia albertii
EA-S_148	(- - - -)	Alb+	Escherichia albertii	Escherichia albertii
KF1	(- - - -)	Alb+	Escherichia albertii	Escherichia albertii
TW08933	(- - - -)	Alb+	Escherichia albertii	Escherichia albertii
TW15818	(- - - +)	Alb+	Escherichia albertii	Escherichia albertii
2010C-3888	(- - - -)	Ferg+	Escherichia fergusonii	Escherichia fergusonii
2010C-3896	(- - - -)	Ferg+	Escherichia fergusonii	Escherichia fergusonii
75-1485	(- - - -)	Ferg+	Escherichia fergusonii	Escherichia fergusonii
77-0488	(- - - -)	Ferg+	Escherichia fergusonii	Escherichia fergusonii
89-2460	(- - - -)	Ferg+	Escherichia fergusonii	Escherichia fergusonii
ATCC35471	(- - - -)	Ferg+	Escherichia fergusonii	Escherichia fergusonii
ATCC35472	(- - - -)	Ferg+	Escherichia fergusonii	Escherichia fergusonii
ECD227	(- - - -)	Ferg+	Escherichia fergusonii	Escherichia fergusonii
EF06	(- - - -)	Ferg+	Escherichia fergusonii	Escherichia fergusonii
EF13	(- - + -)	Ferg+	Escherichia fergusonii	Escherichia fergusonii
EF17	(- - - -)	Ferg+	Escherichia fergusonii	Escherichia fergusonii
EF24	(- - - -)	Ferg+	Escherichia fergusonii	Escherichia fergusonii
GTA294	(- - - -)	Ferg+	Escherichia fergusonii	Escherichia fergusonii
GTA1504	(- - - -)	Ferg+	Escherichia fergusonii	Escherichia fergusonii
B685	(- - - -)	Alb-, Cla.I-, Cla.II-, Cla.III+	Escherichia clade III	Escherichia clade III
CFSAN053333	(- - - -)	Alb-, Cla.I-, Cla.II-, Cla.III+	Escherichia clade III	Escherichia clade III
eo512	(- - - -)	Alb-, Cla.I-, Cla.II-, Cla.III+	Escherichia clade III	Escherichia clade III
GH_86	(- - - -)	Alb-, Cla.I-, Cla.II-, Cla.III+	Escherichia clade III	Escherichia clade III
KOEGE71	(- - - -)	Alb-, Cla.I-, Cla.II-, Cla.III+	Escherichia clade III	Escherichia clade III
KTE114	(- - - -)	Alb-, Cla.I-, Cla.II-, Cla.III+	Escherichia clade III	Escherichia clade III
MOD1-EC5495	(- - - -)	Alb-, Cla.I-, Cla.II-, Cla.III+	Escherichia clade III	Escherichia clade III
ROAR438	(- - - -)	Alb-, Cla.I-, Cla.II-, Cla.III+	Escherichia clade III	Escherichia clade III
TW09276	(- - - -)	Alb-, Cla.I-, Cla.II-, Cla.III+	Escherichia clade III	Escherichia clade III
TW15826	(- - - -)	Alb-, Cla.I-, Cla.II-, Cla.III+	Escherichia clade III	Escherichia clade III
TW15817	(- - - -)	Alb-, Cla.I-, Cla.II-, Cla.III-, Cla.IV+	Escherichia clade IV	Escherichia clade IV
0b233720	(- - - -)	Alb-, Cla.I-, Cla.II-, Cla.III-, Cla.IV-, Cla.V+	Escherichia clade V	Escherichia clade V
0b2c5ee0	(- - - -)	Alb-, Cla.I-, Cla.II-, Cla.III-, Cla.IV-, Cla.V+	Escherichia clade V	Escherichia clade V
133230	(- - - -)	Alb-, Cla.I-, Cla.II-, Cla.III-, Cla.IV-, Cla.V+	Escherichia clade V	Escherichia clade V
150966	(- - - -)	Alb-, Cla.I-, Cla.II-, Cla.III-, Cla.IV-, Cla.V+	Escherichia clade V	Escherichia clade V
185_13	(- - - -)	Alb-, Cla.I-, Cla.II-, Cla.III-, Cla.IV-, Cla.V+	Escherichia clade V	Escherichia clade V
195605	(- - - -)	Alb-, Cla.I-, Cla.II-, Cla.III-, Cla.IV-, Cla.V+	Escherichia clade V	Escherichia clade V
195741	(- - - -)	Alb-, Cla.I-, Cla.II-, Cla.III-, Cla.IV-, Cla.V+	Escherichia clade V	Escherichia clade V
2012HT112	(- - - -)	Alb-, Cla.I-, Cla.II-, Cla.III-, Cla.IV-, Cla.V+	Escherichia clade V	Escherichia clade V
2012HT168	(- - - -)	Alb-, Cla.I-, Cla.II-, Cla.III-, Cla.IV-, Cla.V+	Escherichia clade V	Escherichia clade V
209701	(- - - -)	Alb-, Cla.I-, Cla.II-, Cla.III-, Cla.IV-, Cla.V+	Escherichia clade V	Escherichia clade V
2247	(- - - -)	Alb-, Cla.I-, Cla.II-, Cla.III-, Cla.IV-, Cla.V+	Escherichia clade V	Escherichia clade V
546	(- - - -)	Alb-, Cla.I-, Cla.II-, Cla.III-, Cla.IV-, Cla.V+	Escherichia clade V	Escherichia clade V
AA049	(- - - -)	Alb-, Cla.I-, Cla.II-, Cla.III-, Cla.IV-, Cla.V+	Escherichia clade V	Escherichia clade V
AS4019	(- - - -)	Alb-, Cla.I-, Cla.II-, Cla.III-, Cla.IV-, Cla.V+	Escherichia clade V	Escherichia clade V
B116	(- - - -)	Alb-, Cla.I-, Cla.II-, Cla.III-, Cla.IV-, Cla.V+	Escherichia clade V	Escherichia clade V
DE-COMM-3457	(- - - -)	Alb-, Cla.I-, Cla.II-, Cla.III-, Cla.IV-, Cla.V+	Escherichia clade V	Escherichia clade V
DE-COMM-4433	(- - - -)	Alb-, Cla.I-, Cla.II-, Cla.III-, Cla.IV-, Cla.V+	Escherichia clade V	Escherichia clade V
DE-COMM-4951	(- - - -)	Alb-, Cla.I-, Cla.II-, Cla.III-, Cla.IV-, Cla.V+	Escherichia clade V	Escherichia clade V
DE-COMM-5058	(- - - -)	Alb-, Cla.I-, Cla.II-, Cla.III-, Cla.IV-, Cla.V+	Escherichia clade V	Escherichia clade V
DRS019493	(- - - -)	Alb-, Cla.I-, Cla.II-, Cla.III-, Cla.IV-, Cla.V+	Escherichia clade V	Escherichia clade V
E1195	(- - - -)	Alb-, Cla.I-, Cla.II-, Cla.III-, Cla.IV-, Cla.V+	Escherichia clade V	Escherichia clade V
E12	(- - - -)	Alb-, Cla.I-, Cla.II-, Cla.III-, Cla.IV-, Cla.V+	Escherichia clade V	Escherichia clade V
E14	(- - - -)	Alb-, Cla.I-, Cla.II-, Cla.III-, Cla.IV-, Cla.V+	Escherichia clade V	Escherichia clade V
E15	(- - - -)	Alb-, Cla.I-, Cla.II-, Cla.III-, Cla.IV-, Cla.V+	Escherichia clade V	Escherichia clade V
E3	(- - - -)	Alb-, Cla.I-, Cla.II-, Cla.III-, Cla.IV-, Cla.V+	Escherichia clade V	Escherichia clade V
E471	(- - - -)	Alb-, Cla.I-, Cla.II-, Cla.III-, Cla.IV-, Cla.V+	Escherichia clade V	Escherichia clade V
ECO0088	(- - - -)	Alb-, Cla.I-, Cla.II-, Cla.III-, Cla.IV-, Cla.V+	Escherichia clade V	Escherichia clade V
ECO0103	(- - - -)	Alb-, Cla.I-, Cla.II-, Cla.III-, Cla.IV-, Cla.V+	Escherichia clade V	Escherichia clade V
ECO0266	(- - - -)	Alb-, Cla.I-, Cla.II-, Cla.III-, Cla.IV-, Cla.V+	Escherichia clade V	Escherichia clade V
eo1480	(- - - -)	Alb-, Cla.I-, Cla.II-, Cla.III-, Cla.IV-, Cla.V+	Escherichia clade V	Escherichia clade V
eo1777	(- - - -)	Alb-, Cla.I-, Cla.II-, Cla.III-, Cla.IV-, Cla.V+	Escherichia clade V	Escherichia clade V
GH_25	(- - - -)	Alb-, Cla.I-, Cla.II-, Cla.III-, Cla.IV-, Cla.V+	Escherichia clade V	Escherichia clade V
GH_27	(- - - -)	Alb-, Cla.I-, Cla.II-, Cla.III-, Cla.IV-, Cla.V+	Escherichia clade V	Escherichia clade V
HT072503	(- - - -)	Alb-, Cla.I-, Cla.II-, Cla.III-, Cla.IV-, Cla.V+	Escherichia clade V	Escherichia clade V
HT073016	(- - - -)	Alb-, Cla.I-, Cla.II-, Cla.III-, Cla.IV-, Cla.V+	Escherichia clade V	Escherichia clade V
HT073105	(- - - -)	Alb-, Cla.I-, Cla.II-, Cla.III-, Cla.IV-, Cla.V+	Escherichia clade V	Escherichia clade V
HT080118	(- - - -)	Alb-, Cla.I-, Cla.II-, Cla.III-, Cla.IV-, Cla.V+	Escherichia clade V	Escherichia clade V
HT080401	(- - - -)	Alb-, Cla.I-, Cla.II-, Cla.III-, Cla.IV-, Cla.V+	Escherichia clade V	Escherichia clade V
KTE11	(- - - -)	Alb-, Cla.I-, Cla.II-, Cla.III-, Cla.IV-, Cla.V+	Escherichia clade V	Escherichia clade V
KTE159	(- - - -)	Alb-, Cla.I-, Cla.II-, Cla.III-, Cla.IV-, Cla.V+	Escherichia clade V	Escherichia clade V
M1108	(- - - -)	Alb-, Cla.I-, Cla.II-, Cla.III-, Cla.IV-, Cla.V+	Escherichia clade V	Escherichia clade V
ME160304	(- - - -)	Alb-, Cla.I-, Cla.II-, Cla.III-, Cla.IV-, Cla.V+	Escherichia clade V	Escherichia clade V
ME160539	(- - - -)	Alb-, Cla.I-, Cla.II-, Cla.III-, Cla.IV-, Cla.V+	Escherichia clade V	Escherichia clade V
MOD1-EC5110	(- - - -)	Alb-, Cla.I-, Cla.II-, Cla.III-, Cla.IV-, Cla.V+	Escherichia clade V	Escherichia clade V
MOD1-EC5438	(- - - -)	Alb-, Cla.I-, Cla.II-, Cla.III-, Cla.IV-, Cla.V+	Escherichia clade V	Escherichia clade V
MOD1-EC5449	(- - - -)	Alb-, Cla.I-, Cla.II-, Cla.III-, Cla.IV-, Cla.V+	Escherichia clade V	Escherichia clade V
MOD1-EC5451	(- - - -)	Alb-, Cla.I-, Cla.II-, Cla.III-, Cla.IV-, Cla.V+	Escherichia clade V	Escherichia clade V
MOD1-EC5462	(- - - -)	Alb-, Cla.I-, Cla.II-, Cla.III-, Cla.IV-, Cla.V+	Escherichia clade V	Escherichia clade V
MOD1-EC5948	(- - - -)	Alb-, Cla.I-, Cla.II-, Cla.III-, Cla.IV-, Cla.V+	Escherichia clade V	Escherichia clade V
MOD1-EC5949	(- - - -)	Alb-, Cla.I-, Cla.II-, Cla.III-, Cla.IV-, Cla.V+	Escherichia clade V	Escherichia clade V
MOD1-EC5950	(- - - -)	Alb-, Cla.I-, Cla.II-, Cla.III-, Cla.IV-, Cla.V+	Escherichia clade V	Escherichia clade V
MOD1-EC6097	(- - - -)	Alb-, Cla.I-, Cla.II-, Cla.III-, Cla.IV-, Cla.V+	Escherichia clade V	Escherichia clade V
MOD1-EC6144	(- - - -)	Alb-, Cla.I-, Cla.II-, Cla.III-, Cla.IV-, Cla.V+	Escherichia clade V	Escherichia clade V
MOD1-EC6149	(- - - -)	Alb-, Cla.I-, Cla.II-, Cla.III-, Cla.IV-, Cla.V+	Escherichia clade V	Escherichia clade V
MOD1-EC6153	(- - - -)	Alb-, Cla.I-, Cla.II-, Cla.III-, Cla.IV-, Cla.V+	Escherichia clade V	Escherichia clade V
MOD1-EC6154	(- - - -)	Alb-, Cla.I-, Cla.II-, Cla.III-, Cla.IV-, Cla.V+	Escherichia clade V	Escherichia clade V
MOD1-EC6158	(- - - -)	Alb-, Cla.I-, Cla.II-, Cla.III-, Cla.IV-, Cla.V+	Escherichia clade V	Escherichia clade V
MOD1-EC6162	(- - - -)	Alb-, Cla.I-, Cla.II-, Cla.III-, Cla.IV-, Cla.V+	Escherichia clade V	Escherichia clade V
MOD1-EC6163	(- - - -)	Alb-, Cla.I-, Cla.II-, Cla.III-, Cla.IV-, Cla.V+	Escherichia clade V	Escherichia clade V
MSB1_5C	(- - - -)	Alb-, Cla.I-, Cla.II-, Cla.III-, Cla.IV-, Cla.V+	Escherichia clade V	Escherichia clade V
PO155	(- - - -)	Alb-, Cla.I-, Cla.II-, Cla.III-, Cla.IV-, Cla.V+	Escherichia clade V	Escherichia clade V
SAP489	(- - - -)	Alb-, Cla.I-, Cla.II-, Cla.III-, Cla.IV-, Cla.V+	Escherichia clade V	Escherichia clade V
SAP744	(- - - -)	Alb-, Cla.I-, Cla.II-, Cla.III-, Cla.IV-, Cla.V+	Escherichia clade V	Escherichia clade V
SN2N	(- - - -)	Alb-, Cla.I-, Cla.II-, Cla.III-, Cla.IV-, Cla.V+	Escherichia clade V	Escherichia clade V
TW09308	(- - - -)	Alb-, Cla.I-, Cla.II-, Cla.III-, Cla.IV-, Cla.V+	Escherichia clade V	Escherichia clade V
TW14263	(- - - -)	Alb-, Cla.I-, Cla.II-, Cla.III-, Cla.IV-, Cla.V+	Escherichia clade V	Escherichia clade V
TW14264	(- - - -)	Alb-, Cla.I-, Cla.II-, Cla.III-, Cla.IV-, Cla.V+	Escherichia clade V	Escherichia clade V
TW15840	(- - - -)	Alb-, Cla.I-, Cla.II-, Cla.III-, Cla.IV-, Cla.V+	Escherichia clade V	Escherichia clade V
TW15841	(- - - -)	Alb-, Cla.I-, Cla.II-, Cla.III-, Cla.IV-, Cla.V+	Escherichia clade V	Escherichia clade V
VREC0233	(- - - -)	Alb-, Cla.I-, Cla.II-, Cla.III-, Cla.IV-, Cla.V+	Escherichia clade V	Escherichia clade V
Z205	(- - - -)	Alb-, Cla.I-, Cla.II-, Cla.III-, Cla.IV-, Cla.V+	Escherichia clade V	Escherichia clade V
* The in silico quadruplex PCR amplifies four DNA frangments (arpA, chuA, yjaA, TspE4.C2), their presence/absence is indicated by a + and - sign, respectively. The in silico allele specific PCR amplifications are as follow: Alb. for E. albertii; Ferg. for E. fergusonii ; Cl. I, II, III, IV and V for E. clades I to V.
† The Mash screen program is used for the Escherichia species assignation.
